# Supplementary material for: Endophytic PGPR from Tomato Roots: Isolation, In Vitro Characterization and In Vivo Evaluation of Treated Tomatoes (Solanum lycopersicum L.)
Source: Microorganisms. 2022 Apr 1;10(4):765. doi: 10.3390/microorganisms10040765 (PMC9031218; doi:10.3390/microorganisms10040765)
Supplement: Supplementary file 1 [file microorganisms-10-00765-s001.zip]

Archive with 1 entries (1 files):
- Supplementary material Tables S1 to S5.xlsx
