# Supplementary material for: Endophytic PGPR from Tomato Roots: Isolation, In Vitro Characterization and In Vivo Evaluation of Treated Tomatoes (Solanum lycopersicum L.)
Source: Microorganisms. 2022 Apr 1;10(4):765. doi: 10.3390/microorganisms10040765 (PMC9031218; doi:10.3390/microorganisms10040765)
Supplement: Supplementary file 1 [file microorganisms-10-00765-s001.zip › Supplementary material Tables S1 to S5.xlsx]

## Sheet: S1
KW test for roots fresh weight			KW test for roots dry weight
Groups	Z vs. Critical value	P-value	Groups	Z vs. Critical value	P-value
Bacillus aryabhattai vs. T -	10,8731 >= 3,494	0,0000	Pseudomonas fluorescens B17 vs. T -	10,8378 >= 3,494	0,0000
Pseudomonas palleroniana vs. T -	10,6583 >= 3,494	0,0000	Bacillus aryabhattai vs. T -	10,8342 >= 3,494	0,0000
Pseudomonas moraviensis vs. T -	10,4652 >= 3,494	0,0000	Bacillus subtilis B18 vs. T -	10,0366 >= 3,494	0,0000
Pseudomonas fluorescens B17 vs. T -	9,7328 >= 3,494	0,0000	Pseudomonas moraviensis vs. T -	9,8844 >= 3,494	0,0000
Bacillus subtilis B18 vs. T -	9,3570 >= 3,494	0,0000	Pseudomonas palleroniana vs. T -	9,1567 >= 3,494	0,0000
Microbacterium phyllosphaerae vs. T -	9,2338 >= 3,494	0,0000	Bacillus subtilis B25 vs. T -	8,0848 >= 3,494	0,0000
Bacillus subtilis B25 vs. T -	8,4789 >= 3,494	0,0000	Bacillus simplex B19 vs. T -	7,9413 >= 3,494	0,0000
Pseudomonas koreensis vs. T -	7,9763 >= 3,494	0,0000	Pseudomonas fluorescens B3 vs. T -	7,9196 >= 3,494	0,0000
Bacillus simplex B19 vs. T -	7,8796 >= 3,494	0,0000	Pseudomonas koreensis vs. T -	6,9410 >= 3,494	0,0000
T + vs. T -	7,8656 >= 3,494	0,0000	Microbacterium phyllosphaerae vs. T -	6,4359 >= 3,494	0,0000
Rhodococcus degradans vs. T -	5,9862 >= 3,494	0,0000	Bacillus safensis vs. T -	5,8376 >= 3,494	0,0000
Bacillus Simplex B33 vs. T -	5,6088 >= 3,494	0,0000	Bacillus Simplex B33 vs. T -	5,3193 >= 3,494	0,0000
Bacillus safensis vs. T -	5,5370 >= 3,494	0,0000	Rhodococcus degradans vs. T -	5,1220 >= 3,494	0,0000
Pseudomonas fluorescens B3 vs. T -	5,3003 >= 3,494	0,0000	T + vs. T -	4,8530 >= 3,494	0,0000

## Sheet: S2
KW test for fresh shoots weights			KW test for dry shoots weights
Groups	Z vs. Critical value	P-value	Groups	Z vs. Critical value	P-value
T + vs. T -	12,6781 >= 3,494	0,0000	Pseudomonas palleroniana vs. T -	11,8262 >= 3,494	0,0000
Pseudomonas palleroniana vs. T -	11,0323 >= 3,494	0,0000	Bacillus subtilis B25 vs. T -	10,9683 >= 3,494	0,0000
Pseudomonas fluorescens B17 vs. T -	10,6404 >= 3,494	0,0000	Bacillus aryabhattai vs. T -	10,0768 >= 3,494	0,0000
Bacillus subtilis B18 vs. T -	10,5199 >= 3,494	0,0000	Pseudomonas fluorescens B17 vs. T -	8,7296 >= 3,494	0,0000
Bacillus aryabhattai vs. T -	10,0368 >= 3,494	0,0000	Bacillus safensis vs. T -	8,6562 >= 3,494	0,0000
Bacillus subtilis B25 vs. T -	9,9827 >= 3,494	0,0000	Microbacterium phyllosphaerae vs. T -	8,2974 >= 3,494	0,0000
Bacillus simplex B19 vs. T -	8,0513 >= 3,494	0,0000	Pseudomonas koreensis vs. T -	8,1471 >= 3,494	0,0000
Pseudomonas koreensis vs. T -	7,3363 >= 3,494	0,0000	Bacillus subtilis B18 vs. T -	7,9381 >= 3,494	0,0000
Microbacterium phyllosphaerae vs. T -	7,1802 >= 3,494	0,0000	Pseudomonas fluorescens B3 vs. T -	7,6688 >= 3,494	0,0000
Bacillus safensis vs. T -	6,8121 >= 3,494	0,0000	T + vs. T -	7,2976 >= 3,494	0,0000
Pseudomonas fluorescens B3 vs. T -	5,6851 >= 3,494	0,0000	Bacillus Simplex B33 vs. T -	6,7432 >= 3,494	0,0000
Bacillus Simplex B33 vs. T -	5,6569 >= 3,494	0,0000	Bacillus simplex B19 vs. T -	6,5649 >= 3,494	0,0000
Rhodococcus degradans vs. T -	5,3056 >= 3,494	0,0000	Rhodococcus degradans vs. T -	6,1767 >= 3,494	0,0000
Pseudomonas moraviensis vs. T -	4,8589 >= 3,494	0,0000	P. moraviensis vs. P. palleroniana	6,0169 >= 3,494	0,0000
			Pseudomonas moraviensis vs. T -	6,0000 >= 3,494	0,0000

## Sheet: S3
	Genus	Specie	Isolate code	OD600nm decrease [%]
	Pseudomonas	fluorescens	B3	18.94
	Pseudomonas	moraviensis	B6	34.03
	Pseudomonas	koreensis	B7	20.51
	Rhodococcus	degradans	B9	15.14
	Pseudomonas	palleroniana	B10	22.58
	Pseudomonas	fluorescens	B17	21.64
	Bacillus	subtilis	B18	31.5
	Bacillus	simplex	B19	39.66
	Microbacterium	phyllosphaerae	B20	19.93
	Bacillus	safensis	B23	29.82
	Bacillus	subtilis	B25	33.86
	Bacillus	aryabhattai	B29	31.43
	Bacillus	sp. Simplex	B33	12.2

## Sheet: S4
	Genus	Species	Isolate code	OD530nm measured at different incubation times
				0h	4h	25h	29h	48h
	Pseudomonas	fluorescens	B3	0	0.1712	0.1921	0.2616	0.3677
	Pseudomonas	moraviensis	B6	0	0.1833	0.4063	0.6286	1.0365
	Pseudomonas	koreensis	B7	0	0.1695	0.224	0.2283	0.261
	Rhodococcus	degradans	B9	0	0.1689	0.1697	0.1886	0.1868
	Pseudomonas	palleroniana	B10	0	0.1761	0.1906	0.2054	0.2009
	Pseudomonas	fluorescens	B17	0	0.1728	0.2028	0.2825	0.2577
	Bacillus	subtilis	B18	0	0.1704	0.1483	0.2545	0.3817
	Bacillus	simplex	B19	0	0.1699	0.1778	0.2353	0.308
	Microbacterium	phyllosphaerae	B20	0	0.1739	0.2359	0.2895	0.3177
	Bacillus	safensis	B23	0	0.1754	0.1714	0.2053	0.1834
	Bacillus	subtilis	B25	0	0.1673	0.2549	0.2937	0.405
	Bacillus	aryabhattai	B29	0	0.1684	0.2026	0.3537	0.229
	Bacillus	simplex	B33	0	0.1669	0.3308	0.3524	0.3499

## Sheet: S5
	Genus	Specie	Isolate code	Equivalence in IAA [mg/L] measured at different incubation times
				0h	4h	25h	29h	48h
	Pseudomonas	fluorescens	B3	0	1.91	2.17	3.04	3.93
	Pseudomonas	moraviensis	B6	0	2.06	4.86	7.65	11.38
	Pseudomonas	koreensis	B7	0	1.89	2.57	2.62	2.74
	Rhodococcus	degradans	B9	0	1.88	1.89	2.12	1.91
	Pseudomonas	palleroniana	B10	0	1.97	2.15	2.33	2.07
	Pseudomonas	fluorescens	B17	0	1.93	2.3	3.3	2.7
	Bacillus	subtilis	B18	0	1.9	1.62	2.95	4.08
	Bacillus	simplex	B19	0	1.9	1.99	2.71	3.26
	Microbacterium	phyllosphaerae	B20	0	1.95	2.72	3.39	3.37
	Bacillus	safensis	B23	0	1.96	1.91	2.33	1.87
	Bacillus	subtilis	B25	0	1.86	2.96	3.44	4.34
	Bacillus	aryabhattai	B29	0	1.88	2.3	4.2	2.38
	Bacillus	simplex	B33	0	1.86	3.91	4.18	3.73
